# Supplementary material for: Exploratory Profiling of Extracellular MicroRNAs in Cerebrospinal Fluid Comparing Leptomeningeal Metastasis with Other Central Nervous System Tumor Statuses
Source: J Clin Med. 2021 Oct 22;10(21):4860. doi: 10.3390/jcm10214860 (PMC8584800; doi:10.3390/jcm10214860)
Supplement: Supplementary file 1 [file jcm-10-04860-s001.zip]

Archive with 3 entries (3 files):
- Supplementary Information.pdf
- Supplementary Table S1.xlsx
- Supplementary Table S2.xlsx
